# Supplementary material for: Between Joy and Sympathy: Smiling and Sad Recipient Faces Increase Prosocial Behavior in the Dictator Game
Source: Int J Environ Res Public Health. 2021 Jun 7;18(11):6172. doi: 10.3390/ijerph18116172 (PMC8201160; doi:10.3390/ijerph18116172)
Supplement: Supplementary file 1 [file ijerph-18-06172-s001.zip]

Archive with 1 entries (1 files):
- ijerph-1232729-supplementary.pdf
